# Supplementary material for: Albumin Nanoparticle Endocytosing Subset of Neutrophils for Precision Therapeutic Targeting of Inflammatory Tissue Injury
Source: ACS Nano. 2022 Mar 1;16(3):4084–101. doi: 10.1021/acsnano.1c09762 (PMC8945372; doi:10.1021/acsnano.1c09762)
Supplement: Supplementary file 3 — nn1c09762_si_003.xlsx [file nn1c09762_si_003.xlsx]

## Sheet: Pathway Maps
Supplemental Table
Enrichment by Pathway Maps
#	Maps	Total	min(pValue)	Min FDR	p-value	FDR	In Data	Network Objects from Active Data	p-value	FDR	In Data	Network Objects from Active Data
1	Breakdown of CD4+ T cell peripheral tolerance in type 1 diabetes mellitus	49	1.06726e-12	1.42586e-09	0.101457	0.29275	2	HLA-DRB1, PD-L1	1.06726e-12	1.42586e-09	19	CXCR5, HLA-DRB1, MHC class II, AP-1, Lck, PTPN22, CD40(TNFRSF5), c-FLIP, Bcl-6, ZAP70, CD3, LAT, HLA-DQA1, IL-2R alpha chain, CD86, NF-AT, IFN-gamma, CD4, PD-L1
2	Immune response_IFN-alpha/beta signaling via JAK/STAT	64	2.80358e-11	1.87279e-08	0.0334762	0.18426	3	RSAD2, IFNAR1, Bax	2.80358e-11	1.87279e-08	20	TAP1 (PSF1), GBP1, Bax, IRF9, Caspase-7, RSAD2, IL1RN, GBP4, Mx1, IFNAR1, ISG54, ADAR1, ISG20, XAF1, IFI47, SOCS3, IFN-gamma, Bcl-2, RIG-G, USP18
3	Immune response_Generation of memory CD4+ T cells	37	1.25802e-10	5.60237e-08	0.336816	0.479516	1	IL-15	1.25802e-10	5.60237e-08	15	IL-15, BFL1, L-selectin, MHC class II, IL-15RA, AP-1, IL7RA, CCR7, GABP alpha, FKHR, IL-2R alpha chain, NF-AT2(NFATC1), CD86, Bcl-2, CD4
4	CHDI_Correlations from Replication data_Causal network (positive correlations)	79	2.68069e-10	8.43327e-08	0.00176586	0.0502886	5	IRAK1/2, CD83, ICAM1, HSP70, CXCR4	2.68069e-10	8.43327e-08	21	Pyk2(FAK2), I-kB, MHC class II, IRAK1/2, IL-1 alpha, Lck, CD40(TNFRSF5), PKC-theta, NIK(MAP3K14), HSP70, ZAP70, CD3, LAT, CaMK IV, PI3K reg class IB (p101), HIP1, ITK, p38 MAPK, CXCR4, c-Jun, VIL2 (ezrin)
5	Immune response_TCR alpha/beta signaling pathway	58	3.15616e-10	8.43327e-08	0.475021	0.519079	1	MALT1	3.15616e-10	8.43327e-08	18	Ubiquitin, IKK-gamma, I-kB, Fyn, MHC class II, Lck, PKC-theta, ZAP70, CD3, LAT, MALT1, CD3 zeta, CalDAG-GEFII, ITK, NF-AT2(NFATC1), CD86, VAV-1, CD4
6	Immune response_T cell subsets: cell surface markers	52	3.9332e-10	8.75792e-08	0.438746	0.504174	1	CXCR3	3.9332e-10	8.75792e-08	17	CD161, ST2(L), TGF-beta 1, L-selectin, CD94, IL-15RA, IL7RA, CCR5, SLAM, CCR7, BTLA, CD3, CCR10, IL-2R alpha chain, IL23R, CD4, IL27RA
7	Immune response_Role of DPP4 (CD26) in immune regulation	47	6.54824e-10	1.24978e-07	0.0148992	0.13012	3	MALT1, TNF-alpha, IGF-2 receptor	6.54824e-10	1.24978e-07	16	CCL5, Ubiquitin, IKK-gamma, I-kB, TGF-beta 1, Fyn, MHC class II, Lck, CUX1, ZAP70, CD3, MALT1, CD3 zeta, Granzyme B, CD86, IFN-gamma
8	Immune response_IFN-alpha/beta signaling via MAPKs	77	1.12142e-09	1.87278e-07	0.208282	0.430361	2	RSAD2, IFNAR1	1.12142e-09	1.87278e-07	20	Ubiquitin, TAP1 (PSF1), Beta-catenin, AP-1, IRF9, RSAD2, Lck, PKC-theta, SMAD3, IFNAR1, ZAP70, SMAD7, FZD7, p38 MAPK, ISG54, VAV-1, Oasl2, c-Jun, FasR(CD95), RIG-G
9	Rheumatoid arthritis (general schema)	50	1.85665e-09	2.7561e-07	1.70086e-05	0.00349338	6	IL-15, ICAM1, MHC class II beta chain, HLA-DRB1, CSF1, TNF-alpha	1.85665e-09	2.7561e-07	16	IL-15, IL-1 beta, Fc gamma RI, TNF-R2, HLA-DRB1, TGF-beta, MHC class II, PTPN22, CD40(TNFRSF5), CSF1, IL-18, MHC class II beta chain, IL-2R alpha chain, CD86, IFN-gamma, CD4
10	The role of KEAP1/NRF2 pathway in skin sensitization	32	2.14714e-09	2.86857e-07	2.38373e-05	0.00349338	5	MafF, MafK, HSP70, Heme oxygenase 1, TNF-alpha	2.14714e-09	2.86857e-07	13	Ubiquitin, IL-1 beta, MafK, Heme oxygenase 1, TNF-R2, MAFG, CCR7, KEAP1, IL-18, MafF, HSP70, Caspase-1, IFN-gamma
11	Immune response_NF-AT in immune response	51	2.57841e-09	3.1316e-07	1	1	0		2.57841e-09	3.1316e-07	16	Syk, IKK-gamma, I-kB, MHC class II, Lck, PKC-theta, ZAP70, CD3, LAT, CD3 zeta, ITK, Btk, CD86, VAV-1, NF-AT, BLNK
12	Chemokines in inflammation in adipose tissue and liver in obesity, type 2 diabetes and metabolic syndrome X	48	8.66446e-09	9.64644e-07	1.33733e-05	0.00349338	6	ITGA4, ITGAX, ICAM1, CD68, CXCR4, TNF-alpha	8.66446e-09	9.64644e-07	15	CCL5, IL-1 beta, Fc gamma RI, L-selectin, PECAM1, MHC class II, CCR5, CD68, ITGA4, CMKLR1, CD3, CD34, PSGL-1, CD86, CXCR4
13	T follicular helper cell dysfunction in SLE	90	2.07044e-08	2.12777e-06	0.261222	0.466214	2	MALT1, BATF	2.07044e-08	2.12777e-06	20	CD84, CXCR5, IKK-gamma, I-kB, Fyn, MHC class II, KLF2, SLAM, CD40(TNFRSF5), PKC-theta, NIK(MAP3K14), FKHR, Bcl-6, IRF4, MALT1, CD86, IFN-gamma, CD4, BLIMP1 (PRDI-BF1), BATF
14	Memory CD8+ T cells in allergic contact dermatitis	40	5.08114e-08	4.84886e-06	0.00959742	0.0952471	3	IL-15, ICAM1, TNF-alpha	5.08114e-08	4.84886e-06	13	CCL5, IL-15, IL-2R beta chain, IL-1 beta, AP-1, IL7RA, CCL17, CCR7, FKHR, PSGL-1, CCR10, NF-AT2(NFATC1), IFN-gamma
15	Immune response_CD28 signaling	55	6.74374e-08	5.81449e-06	1	1	0		6.74374e-08	5.81449e-06	15	IKK-gamma, I-kB, Fyn, Lck, PKC-theta, ZAP70, CD3, LAT, ITK, p38 MAPK, NF-AT2(NFATC1), CD86, VAV-1, NF-AT, c-Jun
16	Maturation and migration of dendritic cells in skin sensitization	41	7.0945e-08	5.81449e-06	8.19429e-05	0.00766751	5	CD83, ICAM1, MHC class II beta chain, HLA-DRB1, TNF-alpha	7.0945e-08	5.81449e-06	13	MHC class II alpha chain, IL-1 beta, I-kB, TNF-R2, HLA-DRB1, MHC class II, CD40(TNFRSF5), CCR7, MHC class II beta chain, p38 MAPK, ASK1 (MAP3K5), CD86, c-Jun
17	Vascular endothelial cell damage in SLE	63	7.39868e-08	5.81449e-06	0.00507668	0.0734147	4	ICAM1, PD-L1, CSF1, TNF-alpha	7.39868e-08	5.81449e-06	16	CCL5, IL-1 beta, TGF-beta 1, IL-1 alpha, Caspase-7, PD-L2, IL1RN, IL1R2, CSF1, IL-18, Endothelin-1, Caspase-1, MSR1, p38 MAPK, PD-L1, AML1 (RUNX1)
18	Putative role of Tregs in COPD	30	1.34071e-07	9.95106e-06	1	1	0		1.34071e-07	9.95106e-06	11	JAK2, L-selectin, IL7RA, ZAP70, CD3, LAT, IL-2R alpha chain, CD3 zeta, NF-AT2(NFATC1), SOCS3, CD4
19	Aberrant production of IL-2 and IL-17 in SLE T cells	58	1.46056e-07	1.027e-05	1	1	0		1.46056e-07	1.027e-05	15	Syk, IL-1 beta, I-kB, TGF-beta 1, MHC class II, AP-1, Lck, CD3 epsilon, ZAP70, CD3, LAT, CaMK IV, ETS1, CD3 zeta, CD4
20	SLE genetic marker-specific pathways in T cells	101	1.59513e-07	1.06555e-05	0.306178	0.478799	2	MHC class II beta chain, HLA-DRB1	1.59513e-07	1.06555e-05	20	Ubiquitin, I-kB, HLA-DRB1, TNIP1, MHC class II, Lck, PTPN22, PKC-theta, NIK(MAP3K14), MHC class II beta chain, ZAP70, CD3, LAT, ETS1, Aiolos, CD3 zeta, NF-AT2(NFATC1), VAV-1, IFN-gamma, Bcl-2
21	Attenuation of IFN type I signaling in melanoma cells	37	1.71754e-07	1.09268e-05	0.336816	0.479516	1	IFNAR1	1.71754e-07	1.09268e-05	12	PSMB9, TAP1 (PSF1), IRF9, PSMB8(LMP7), Tapasin, IFNAR1, HLA-A, c-Myc, TAP, VAV-1, TAP2 (PSF2), c-Jun
22	Immune response_IL-3 signaling via JAK/STAT, p38, JNK and NF-kB	93	1.94147e-07	1.179e-05	0.644718	0.649677	1	ICAM1	1.94147e-07	1.179e-05	19	RXRA, Ephrin-B1, Cyclin D2, KSR1, IKK-gamma, I-kB, JAK2, MHC class II, CD40(TNFRSF5), RAR-alpha/RXR-alpha, Bcl-6, c-Myc, IL-2R alpha chain, p38 MAPK, Granzyme B, SOCS3, Bcl-2, MKP-1, RARalpha
23	Immune response_Inhibitory PD-1 signaling in T cells	53	2.86419e-07	1.53488e-05	0.115626	0.311666	2	ICAM1, PD-L1	2.86419e-07	1.53488e-05	14	Syk, MHC class II, PD-L2, Lck, PKC-theta, SMAD3, SLAP-130(ADAP), ZAP70, CD3, CD3 zeta, CD86, VAV-1, CD4, PD-L1
24	Immune response_OX40L/ OX40 signaling pathway	69	2.897e-07	1.53488e-05	0.176329	0.402424	2	CXCR4, MALT1	2.897e-07	1.53488e-05	16	CXCR5, IKK-gamma, BFL1, I-kB, PKC-theta, NIK(MAP3K14), FKHR, Bcl-6, CD3, MALT1, IL-2R alpha chain, NF-AT2(NFATC1), CXCR4, IFN-gamma, IL23R, Bcl-2
25	Immune response_Role of HMGB1 in dendritic cell maturation and migration	26	2.98704e-07	1.53488e-05	0.00282448	0.0656788	3	IL-15, CXCR4, TNF-alpha	2.98704e-07	1.53488e-05	10	IL-15, IL-1 beta, MHC class II, CD40(TNFRSF5), CCR7, IL-18, p38 MAPK, CD86, CXCR4, IFN-gamma
26	CD8+ Tc1 cells in allergic contact dermatitis	26	2.98704e-07	1.53488e-05	0.250585	0.459758	1	TNF-alpha	2.98704e-07	1.53488e-05	10	IL-1 beta, TNF-R2, MHC class II, IL-18, Caspase-1, Granzyme B, CD86, IFN-gamma, FasR(CD95), CD4
27	Immune response_HSP60 and HSP70/ TLR signaling pathway	54	3.68658e-07	1.75903e-05	2.66671e-05	0.00349338	6	IRAK1/2, CD83, ICAM1, HSP70, TPL2(MAP3K8), TNF-alpha	3.68658e-07	1.75903e-05	14	Ubiquitin, IKK-gamma, IL-1 beta, I-kB, TPL2(MAP3K8), MHC class II, IRAK1/2, AP-1, CD40(TNFRSF5), HSP70, p38 MAPK, CD86, c-Jun, MD-2
28	NRF2 regulation of oxidative stress response	54	3.68658e-07	1.75903e-05	0.0215629	0.155206	3	MafF, MafK, Heme oxygenase 1	3.68658e-07	1.75903e-05	14	Ubiquitin, MafK, Heme oxygenase 1, Fyn, UGT1A1, MAFG, GSHB, PKC, KEAP1, MafF, BACH1, GCL reg, SLC7A11, RARalpha
29	Chemotaxis_SDF-1/ CXCR4-induced chemotaxis of immune cells	79	3.90585e-07	1.79939e-05	0.216368	0.437768	2	ICAM1, CXCR4	3.90585e-07	1.79939e-05	17	Pyk2(FAK2), JAK2, Fyn, PAK, Lck, PLEKHG2, ZAP70, CD3, SFK, PI3K reg class IB (p101), TSAD, CD3 zeta, ITK, Btk, VAV-1, CXCR4, G-protein alpha-13
30	Resistance of pancreatic cancer cells to death receptor signaling	33	4.12412e-07	1.83661e-05	0.306662	0.478799	1	Bax	4.12412e-07	1.83661e-05	11	c-IAP2, c-FLIP(Short), c-FLIP(Long), Bax, Caspase-7, DR4(TNFRSF10A), c-IAP1, tBid, NFKBIA, FasR(CD95), Bid
31	Immune response_T cell co-signaling receptors, schema	55	4.71514e-07	2.03207e-05	0.00310961	0.0657031	4	LAIR1, TIM-3, CD244, PD-L1	4.71514e-07	2.03207e-05	14	TIM-3, MHC class II, PD-L2, SLAM, CD40(TNFRSF5), CD137(TNFRSF9), PVR, BTLA, LIGHT(TNFSF14), Galectin-9, CD244, CD30(TNFRSF8), CD86, PD-L1
32	Immune response_NF-AT signaling and leukocyte interactions	48	5.56908e-07	2.32509e-05	1	1	0		5.56908e-07	2.32509e-05	13	COX-2 (PTGS2), JAK2, MHC class II, Lck, CD40(TNFRSF5), IL13RA1, ZAP70, CD3, LAT, ITK, NF-AT2(NFATC1), NF-AT, FasR(CD95)
33	Role of Apo-2L(TNFSF10) in Prostate Cancer cell apoptosis	34	5.81624e-07	2.3547e-05	0.314326	0.478799	1	Bax	5.81624e-07	2.3547e-05	11	IKK-gamma, I-kB, c-IAP2, c-FLIP(Long), Bax, Caspase-7, DR4(TNFRSF10A), c-IAP1, tBid, Bcl-2, Bid
34	Renal tubulointerstitial injury in Lupus Nephritis	65	7.28346e-07	2.86197e-05	0.0348214	0.188243	3	ICAM1, CSF1, TNF-alpha	7.28346e-07	2.86197e-05	15	CCL5, CXCR5, IL-1 beta, I-kB, TNF-R2, TGF-beta 1, MHC class II, CCR5, CD40(TNFRSF5), CCR7, CSF1, CMKLR1, M-CSF receptor, IFN-gamma, CD4
35	Immune response_Differentiation of natural regulatory T cells	35	8.09219e-07	2.92207e-05	0.321905	0.479516	1	TIEG1	8.09219e-07	2.92207e-05	11	Ubiquitin, JAK2, TGF-beta 1, MHC class II, CD40(TNFRSF5), SMAD3, TIEG1, IL-2R alpha chain, NF-AT2(NFATC1), CD86, CD4
36	Inhibition of apoptosis in gastric cancer	42	8.09256e-07	2.92207e-05	0.372684	0.486601	1	Bax	8.09256e-07	2.92207e-05	12	TGF-beta 1, c-IAP2, c-FLIP(Short), Bax, Caspase-7, DR4(TNFRSF10A), HGF receptor (Met), c-IAP1, tBid, XAF1, Bcl-2, Bid
37	IL-1 signaling in melanoma	42	8.09256e-07	2.92207e-05	0.0109756	0.107299	3	ICAM1, GRO-2, PD-L1	8.09256e-07	2.92207e-05	12	COX-2 (PTGS2), GRO-2, IL-1 beta, I-kB, AP-1, IL-1 alpha, PD-L2, GRO-1, IL-18, GRO-3, c-Jun, PD-L1
38	Immune response_IL-15 signaling	58	9.52173e-07	3.34764e-05	0.133985	0.340808	2	IL-15, ADAM17	9.52173e-07	3.34764e-05	14	IL-15, IL-2R beta chain, I-kB, sIL-15RA, IL-15RA, Lck, NIK(MAP3K14), PKC-epsilon, c-Myc, ETS1, ADAM17, p38 MAPK, Bcl-2, eIF4E
39	Immune response_CD137 signaling in immune cell	29	9.7895e-07	3.35353e-05	0.275149	0.473025	1	TRAF1	9.7895e-07	3.35353e-05	10	Cyclin D2, BFL1, NIK(MAP3K14), CD137(TNFRSF9), p38 MAPK, ASK1 (MAP3K5), NFKBIA, IFN-gamma, Bcl-2, c-Jun
40	Apoptosis and survival_TNFR1 signaling pathway	43	1.07068e-06	3.57608e-05	0.0812369	0.274279	2	TNF-alpha, Bax	1.07068e-06	3.57608e-05	12	IKK-gamma, I-kB, c-IAP2, jBid, c-FLIP(Short), Bax, Caspase-7, c-IAP1, tBid, Bcl-2, c-Jun, Bid
41	Role of TLR signaling in skin sensitization	44	1.40422e-06	4.57571e-05	0.0124625	0.114971	3	IRAK1/2, HSP70, TNF-alpha	1.40422e-06	4.57571e-05	12	IKK-gamma, IL-1 beta, I-kB, IRAK1/2, AP-1, IRF3, CD40(TNFRSF5), HSP70, p38 MAPK, CD86, IFN-gamma, TBK1
42	Immune response_ICOS signaling pathway in T-helper cell	60	1.48037e-06	4.66683e-05	0.486587	0.519079	1	TNF-alpha	1.48037e-06	4.66683e-05	14	PAK3, CXCR5, MHC class II, AP-1, KLF2, FKHR, Bcl-6, CD3, ITK, NF-AT2(NFATC1), VAV-1, IFN-gamma, IL23R, CD4
43	IL-6 signaling in colorectal cancer	37	1.50942e-06	4.66683e-05	0.000701357	0.0328135	4	ICAM1, HSP70, Bax, ADAM17	1.50942e-06	4.66683e-05	11	Cyclin D2, TNF-R2, JAK2, TGF-beta 1, Bax, sIL6-RA, HSP70, c-Myc, ADAM17, SOCS3, IL6RA
44	Macrophage-induced immunosuppression in the tumor microenvironment	96	1.53698e-06	4.66683e-05	0.00412953	0.0731038	5	CD68, CXCR4, Calcipressin 1, PD-L1, CSF1	1.53698e-06	4.66683e-05	18	COX-2 (PTGS2), S1P1 receptor, TGF-beta 1, CD94, TIE2, PD-L2, Angiopoietin 2, HLA-G, CD68, CCL17, CSF1, ENP1, MSR1, M-CSF receptor, NF-AT2(NFATC1), CXCR4, c-Jun, PD-L1
45	Immune response_TLR2 and TLR4 signaling pathways	69	1.6446e-06	4.88264e-05	0.00700516	0.0808629	4	IRAK2, TPL2(MAP3K8), TLR6, TNF-alpha	1.6446e-06	4.88264e-05	15	IRAK2, COX-2 (PTGS2), Ubiquitin, IKK-gamma, IL-1 beta, TLR1, I-kB, TPL2(MAP3K8), AP-1, NIK(MAP3K14), TLR6, p38 MAPK, VAV-1, c-Jun, MD-2
46	Stellate cells activation and liver fibrosis	70	1.99551e-06	5.79564e-05	1.12746e-05	0.00349338	7	IRAK1/2, ICAM1, GRO-2, TRAF1, IL1RAP, Dsh, TNF-alpha	1.99551e-06	5.79564e-05	15	GRO-2, IKK-gamma, IL-1 beta, Beta-catenin, I-kB, ACTA2, TNF-R2, TGF-beta 1, IRAK1/2, GLI-1, SMAD3, NIK(MAP3K14), Tcf(Lef), Dsh, Frizzled
47	Immune response_IL-2 signaling via JAK/ STAT	25	2.28474e-06	6.35919e-05	1	1	0		2.28474e-06	6.35919e-05	9	Syk, Cyclin D2, IL-2R beta chain, JAK2, c-Myc, IL-2R alpha chain, Granzyme B, Bcl-2, TNF-beta
48	Role of keratinocytes and Langerhans cells in skin sensitization	25	2.28474e-06	6.35919e-05	0.242215	0.449436	1	TNF-alpha	2.28474e-06	6.35919e-05	9	IL-1 beta, I-kB, TNF-R2, MHC class II, CCR7, NIK(MAP3K14), IL-18, Caspase-1, c-Jun
49	Role of IL-23/ T17 pathogenic axis in psoriasis	54	2.40606e-06	6.56018e-05	0.119244	0.317498	2	IL-15, ADAM17	2.40606e-06	6.56018e-05	13	IL-15, IL-2R beta chain, IL-1 beta, sIL-15RA, MHC class II, IL-15RA, CD40(TNFRSF5), IRF4, IL23A, ADAM17, NF-AT2(NFATC1), CD86, CD4
50	Macrophage and dendritic cell phenotype shift in cancer	100	2.84293e-06	7.49876e-05	0.302104	0.478799	2	CSF1, TNF-alpha	2.84293e-06	7.49876e-05	18	COX-2 (PTGS2), PGE2R2, IKK-gamma, IL-1 beta, I-kB, TGF-beta 1, MHC class II, CD40(TNFRSF5), CSF1, TLR9, RBP-J kappa (CBF1), IRF4, MSR1, p38 MAPK, M-CSF receptor, CD86, SOCS3, IFN-gamma
